# Supplementary material for: Mapping evidence on barriers to and facilitators of diagnosing noncommunicable diseases (NCDs) among people living with human immunodeficiency virus (PLWH) in low- and middle-income countries (LMICs) in Africa: A scoping review protocol
Source: PLoS One. 2023 Dec 15;18(12):e0294979. doi: 10.1371/journal.pone.0294979 (PMC10723733; doi:10.1371/journal.pone.0294979)
Supplement: S1 Data — (XLSX) [file pone.0294979.s001.xlsx]

## Sheet: Sheet1
Mapping evidence on barriers and facilitators of diagnosing noncommunicable diseases (NCDs) among people living with human immunodeficiency virus (PLWH) in Low and Middle income countries (LMIC) in Africa: A scoping review protocol
Sno	study's title	Author and year of publication	Study setting/Country	Aims and objectives	study design	study participants	Type of NCDs addressed	Barriers of diagnosis of depression, hypercholesterolemia, hypertension, obesity, and diabetes	Facilitators of diagnosis of depression, hypercholesterolemia, hypertension, obesity, and diabetes	Conclusion and recommendations
